# Supplementary material for: Genetic Etiology of Renal Agenesis: Fine Mapping of Renag1 and Identification of Kit as the Candidate Functional Gene
Source: PLoS One. 2015 Feb 18;10(2):e0118147. doi: 10.1371/journal.pone.0118147 (PMC4333340; doi:10.1371/journal.pone.0118147)
Supplement: S1 File — Table A, Renag1 Variants. Genetic variants within the Renag1 minimal interval. Table B, Kit GenBank. GenBank accession numbers for Kit sequences. Table C, Uwm Markers. Additional polymorphic microsatellite markers developed for genotyping within the Renag1 region of RNO14. Table D, Congenic Markers. Markers used for positive and negative selection during generation of Renag1 congenic strains. Table E, ERV Primers. Sequences of primers used to amplify and/or sequence across the site of the ERV insertion in Kit intron 1. Table F, ISH Oligos. Primers used to generate PCR-amplified probe templates for in situ hybridization. (XLSX) [file pone.0118147.s001.xlsx]

## Sheet: Table A. Renag1 Variants
Chromosome	Position	Conservation Score	Gene Symbol	Gene Strand	Reference Nucleotide	ACI/Eur (MCW)	ACI/N (KNAW)	BN/SsN (KNAW)	COP/Crl (MCW & UW)	F344/N (KNAW)	Variant Location	Amino Acid Change	Transcript Accession IDs	Referance Amino Acid	Variant Amino Acid	Polyphen Prediction
14	34687136				G	A			A
14	34688332				A	G	G		G	G
14	34689639				G
14	34690181				A	G	G		G	G
14	34690386				T	C	C		C	C
14	34691395				C	T	T		T	T
14	34694973				T	A	A		A	A
14	34696338				C	T	T		T	T
14	34696948				C				A
14	34696950				A				C
14	34697693				G	C	C		C	C
14	34698124				A	G	G		G	G
14	34698238				A	G	G		G	G
14	34699450				T	C	C		C	C
14	34699710				G		A
14	34699831				G	T	T		T	T
14	34699986				C	T	T		T	T
14	34700030				A	T	T		T	T
14	34700547				A	C	C		C	C
14	34700653				A	G	G		G	G
14	34701152				A	G	G		G	G
14	34701360				G	A	A		A	A
14	34703566				G	A	A		A	A
14	34703584				A	G	G		G	G
14	34703886				A	G	G		G	G
14	34704769				A	G	G		G	G
14	34704932				T	G	G		G	G
14	34705466				T	C	C		C	C
14	34705776				T	C	C		C	C
14	34706203				T	C	C		C	C
14	34706530				T	C			C
14	34706570				T	C			C
14	34708364				G	A	A		A	A
14	34711639				G	A	A		A	A
14	34713232				A	G	G		G	G
14	34713830				G	A	A		A	A
14	34716852				G	T	T		T	T
14	34716912				T	C	C		C	C
14	34717212				A	G	G		G	G
14	34719242				C	T	T		T	T
14	34720180				G	A	A		A	A
14	34720421				G	T	T		T	T
14	34720767				T	C	C		C	C
14	34721253				A	G	G		G	G
14	34721333				A	G	G		G	G
14	34721534				C	T	T		T	T
14	34721779				G	A	A		A	A
14	34721923				C	T	T		T	T
14	34725950				T	G	G		G	G
14	34725957				T	G	G		G	G
14	34726907				T	A			A
14	34727211				T	C			C
14	34727927				A	G	G		G	G
14	34729028				C	T	T		T	T
14	34729289				G	A	A		A	A
14	34729378				C	T	T		T	T
14	34729522				A	G	G		G	G
14	34730083				C				T
14	34730386	start Renag1 interval (D14Uwm8)
14	34730392				C	T
14	34730793				G	A	A		A	A
14	34730951				C	T	T		T	T
14	34733294				T	C	C		C	C
14	34733318				C	T	T		T	T
14	34734459				C	T	T		T	T
14	34736459		LOC102553597	+	T	G	G		G	G
14	34736825		LOC102553597	+	G	A	A		A	A
14	34737039		LOC102553597	+	A	G	G		G	G
14	34737080		LOC102553597	+	C	T	T		T	T
14	34737139		LOC102553597	+	C	T	T		T	T
14	34737412		LOC102553597	+	T	C	C		C	C
14	34737946				G	A	A		A	A
14	34738032				A	G			G
14	34738591				C	T			T
14	34738611				C	T			T
14	34738895				G	T	T		T	T
14	34739075				C	T	T		T	T
14	34739601				C	A	A		A	A
14	34740140				T	C			C
14	34740166				C	G			G
14	34740625				T	C	C		C	C
14	34740857				A	T	T		T	T
14	34741864				A	G			G
14	34741904				A	T			T
14	34742003				T	A	A		A	A
14	34743313				A	G	G		G	G
14	34743386				T	G	G		G	G
14	34743428				G	C	C		C	C
14	34743952				C	T	T		T	T
14	34744890				C	T	T		T	T
14	34745037				G	A			A
14	34745401				C	T	T		T	T
14	34745768				C	A	A		A	A
14	34746830				A	G	G		G	G
14	34747020				T	G	G		G	G
14	34747059				A	G	G		G	G
14	34747865				G				T
14	34748013				A	C	C		C	C
14	34748031				C	T	T		T	T
14	34750171				C	T			T
14	34750179				G	A			A
14	34750196				C	T			T
14	34750313				C	T	T		T	T
14	34750413				C	T	T		T	T
14	34750683				T	C	C		C	C
14	34750789				G	A	A		A	A
14	34751956				C	T	T		T	T
14	34752003				A	G	G		G	G
14	34752239				A	C	C		C	C
14	34752681				C	G
14	34752692				G
14	34752786				A				G
14	34753094				T	G	G		G	G
14	34753241				T	C	C		C	C
14	34753744				A	G	G		G	G
14	34753801				C	G			G
14	34753803				A	G
14	34753806				G	T
14	34753808				G
14	34754030				C	G	G		G	G
14	34754130				G	A	A		A	A
14	34754457				T	A	A		A	A
14	34754607				A	G	G		G	G
14	34754952				C	G	G		G	G
14	34755074				A	G			G
14	34755172				A	G	G		G	G
14	34756564				A	G	G		G	G
14	34757118				C	A	A		A	A
14	34758356				A	G	G		G	G
14	34758547				A	T	T		T
14	34758688				C	T	T		T	T
14	34758847				C	T	T		T	T
14	34758924				G	C	C		C	C
14	34758952				C	A	A		A	A
14	34759074				C	T	T		T	T
14	34759310				C	T	T		T	T
14	34759673				G	A	A		A	A
14	34759675				C	T	T		T	T
14	34759711				A	G	G		G	G
14	34759732				G	C	C		C	C
14	34759802				A	G	G		G	G
14	34759868				A	T	T		T	T
14	34759950				T	C			C
14	34759965				A	G			G
14	34759985				C	T			T
14	34759987				T	C			C
14	34760299				T	C			C
14	34760319				T	C	C		C	C
14	34760363				A	G			G
14	34760467				G	A			A
14	34760476				G	C			C
14	34760683				A	T	T		T	T
14	34760753				T	C	C		C	C
14	34760875				G	A	A		A	A
14	34760995				A	T	T		T	T
14	34761036				G	C	C		C	C
14	34761048				T	G	G		G	G
14	34761251				G	T	T		T	T
14	34761313				G	A	A		A	A
14	34761349				T	C	C		C	C
14	34761407				G	C			C
14	34761420				C	T			T
14	34761506				T	C			C
14	34761510				T	C			C
14	34761579				G	A	A		A	A
14	34761877				G	A	A		A	A
14	34761972				C	A	A		A	A
14	34761973				G	A	A		A	A
14	34762007				C	A	A		A	A
14	34762104				C	T	T		T	T
14	34762253				G	A	A		A	A
14	34762367				A	G	G		G	G
14	34762684				G	A	A		A	A
14	34762780				C	T	T		T	T
14	34764071				C	T	T		T	T
14	34764197				T	G	G		G	G
14	34764232				T	C	C		C	C
14	34764530				G	A	A		A	A
14	34764767				G	A	A		A	A
14	34765095				T	C	C		C	C
14	34765851				G
14	34766102				C				T
14	34766111				C				T
14	34766181				G	A			A
14	34766222				C	T			T
14	34766499				A	G	G		G	G
14	34766662				T	C	C		C	C
14	34766692				A	G	G		G	G
14	34767105				G	A	A		A	A
14	34767117				G	A	A		A	A
14	34767206				T	C	C		C	C
14	34767290				C	T	T		T	T
14	34767511				T	C	C		C	C
14	34767847				A	G	G		G	G
14	34768621				T	G	G		G	G
14	34769463				G	A	A		A	A
14	34769467				G	T	T		T	T
14	34769562				A	G	G		G	G
14	34769566				T	C	C		C	C
14	34769637				G	A	A		A	A
14	34769654				G	A	A		A	A
14	34769763				C	T			T
14	34769919				G	A	A		A	A
14	34770722				G	A	A		A	A
14	34771314				G	C			C
14	34771316				G	C			C
14	34771540				G	A	A		A	A
14	34772015				A	G	G		G	G
14	34772100				A	G	G		G	G
14	34772274				G	T	T		T	T
14	34772576				A	G	G		G	G
14	34772629				T	C	C		C	C
14	34772693				C	T	T		T	T
14	34772732				T	C	C		C	C
14	34773038				G	A			A
14	34773129				T	C	C		C	C
14	34774025				C	T	T		T	T
14	34774118				T	C			C
14	34774168				A	G	G		G	G
14	34774236				T	C	C		C	C
14	34774842				T	C	C		C	C
14	34775079				T	C	C		C	C
14	34775705				A	G	G		G	G
14	34775711				C	T	T		T	T
14	34775770				A	C	C		C	C
14	34776092				G	C	C		C	C
14	34776191				C	A	A		A	A
14	34776356				C	T	T		T	T
14	34776632				T	C	C		C	C
14	34776787				G	A	A		A	A
14	34777422				A	G	G		G	G
14	34777650				T	C	C		C	C
14	34777867				T	C			C	C
14	34778146				T	C	C		C	C
14	34778221				C	T	T		T	T
14	34778272				C	T	T		T	T
14	34778367				A	G	G		G	G
14	34778577				A	G	G		G	G
14	34778595				G	T	T		T	T
14	34778598				G	A	A		A	A
14	34778784				A	C	C		C	C
14	34778926				G	A	A		A	A
14	34778934				T	C	C		C	C
14	34778942				T	C	C		C	C
14	34779496				G	A	A		A	A
14	34779538				G	A	A		A	A
14	34779591				C	T	T		T	T
14	34779630				A	G	G		G	G
14	34779650				T	C	C		C	C
14	34779756				G	A	A		A	A
14	34779776				C	G	G		G	G
14	34779945				T	C	C		C	C
14	34779965				C	T	T		T	T
14	34780430				G	T			T
14	34780626				G	A	A		A	A
14	34781737				A	G	G		G	G
14	34781930				C	T	T		T	T
14	34782226				T	C	C		C	C
14	34789308				G	A	A		A	A
14	34790617		LOC102553643	-	C	G	G		G	G
14	34791338		LOC102553643	-	A	G	G		G	G
14	34791862		LOC102553643	-	C	T	T		T	T
14	34792414		LOC102553643	-	T	C			C
14	34792527		LOC102553643	-	G	A	A		A	A
14	34793239		LOC102553643	-	A	C	C		C	C
14	34793584		LOC102553643	-	C	G	G		G	G
14	34793709		LOC102553643	-	C	T	T		T	T
14	34794163		LOC102553643	-	A	G			G
14	34794173		LOC102553643	-	T				G
14	34794363		LOC102553643	-	A	G			G
14	34794477		LOC102553643	-	T	C			C
14	34794590		LOC102553643	-	C	T			T
14	34795269		LOC102553643	-	A	G			G
14	34795412		LOC102553643	-	A	G	G		G	G
14	34795458		LOC102553643	-	G	A	A		A	A
14	34795570		LOC102553643	-	G	A	A		A	A
14	34795670		LOC102553643	-	G	A	A		A	A
14	34796041		LOC102553643	-	C	T	T		T	T
14	34796162		LOC102553643	-	A	T	T		T	T
14	34796263		LOC102553643	-	T	C	C		C	C
14	34796302		LOC102553643	-	A	G	G		G	G
14	34797767				G	A	A		A	A
14	34797851				C	G	G		G	G
14	34797866				A	G	G		G	G
14	34797960				C	T	T		T	T
14	34798073				C	T	T		T	T
14	34798239				T	C	C		C	C
14	34798243				C	T	T		T	T
14	34798346				T	C	C		C	C
14	34798387				G	C	C		C	C
14	34798621				A	G	G		G	G
14	34798750				A	G	G		G	G
14	34798905				A	G	G		G	G
14	34798935				C	T	T		T	T
14	34799121				C	T	T		T	T
14	34799247				T	C	C		C	C
14	34799685				C	T	T		T	T
14	34799917				T	G	G		G	G
14	34799983				T	C	C		C	C
14	34800103				G	T	T		T	T
14	34800140				A	G			G
14	34800148				A	G			G
14	34800339				A	C	C		C	C
14	34800438				C	T	T		T	T
14	34800550				G	T	T		T	T
14	34800898				A	C	C		C	C
14	34801055				C	T	T		T	T
14	34801241				T	C	C		C	C
14	34801342				A	T			T
14	34801512				A	G			G
14	34801782				G	A			A
14	34801828				T	C	C		C	C
14	34801832				T	C	C		C	C
14	34802172				A	C			C
14	34802321				A	C			C
14	34802324				T	C			C
14	34802416				C	T			T
14	34802483				A	T			T
14	34802572				C	T
14	34802573				T	C			C
14	34802593				A	G			G
14	34802596				A	G			G
14	34802600				A	G			G
14	34802613				C	T			T
14	34803135				T	G	G		G	G
14	34803434				T	G	G		G	G
14	34803558				G	A	A		A	A
14	34803602				G	T	T		T	T
14	34803611				G	T	T		T	T
14	34803620				A	G	G		G	G
14	34803684				C	T	T		T	T
14	34803819				G	A	A	A	A	A
14	34803854				C	T			T
14	34803855				A	G			G
14	34803856				C	T			T
14	34803892				G	A			A
14	34804181				A				G
14	34804186				A				G
14	34804192				A				G
14	34804246				A	T	T		T	T
14	34804376				C	A	A		A	A
14	34804415				A	G	G		G	G
14	34804481				A	G	G		G	G
14	34804484				T	C	C		C	C
14	34804741				C	T	T		T	T
14	34804840				T	C	C		C	C
14	34804938				G	T	T		T	T
14	34805029				C	T	T		T	T
14	34806048				G	A	A		A	A
14	34806795				G	A	A		A	A
14	34809042				G	C	C		C	C
14	34809101				A	G			G
14	34810730				A	C			C
14	34810732				C	T			T
14	34810737				G	C			C
14	34810739				G	C			C
14	34810742				C	T			T
14	34810748				A	C			C
14	34810790				T	C	C	C	C	C
14	34810825				G	C	C	C	C	C
14	34812964				C	T	T		T	T
14	34814391				A
14	34814642				A	G G/A in ACI
14	34815498				T	C	C		C	C
14	34816687				G	C			C
14	34816793				G				C
14	34816797				G	C			C
14	34819945				G	C			C
14	34821323				G	A	A		A	A
14	34824437				G	A	A		A	A
14	34825171				G	A	A		A	A
14	34825237				G	A	A		A	A
14	34825324				G	A	A		A	A
14	34826861				T	A			A
14	34826992				G				A
14	34827005				C	G			G
14	34827045				C	G			G
14	34827096				A	G
14	34827281				C	G	G		G	G
14	34827680				A	T	T		T	T
14	34827820				T	A			A
14	34827879				C	G	G		G	G
14	34828584				A	G	G		G	G
14	34829002				T	G	G		G	G
14	34829121				T	C	C		C	C
14	34829517				A	G	G		G	G
14	34830199				A	T	T		T	T
14	34830200				A	C	C		C	C
14	34830615				T	C	C		C	C
14	34830774				A	G	G		G	G
14	34830871				G	A	A		A	A
14	34830991				G	A	A		A	A
14	34831163				A	G	G		G	G
14	34833079				T	C			C
14	34833913				C	T	T		T	T
14	34834194				G	A	A		A	A
14	34834307				G	A	A		A	A
14	34834512				T	G			G
14	34834949				C	G	G		G	G
14	34835042				G	A	A		A	A
14	34835187				A	G	G		G	G
14	34835466				A	G	G		G	G
14	34835815				T	G	G		G	G
14	34836110				T	A	A		A	A
14	34836201				A	T	T		T	T
14	34836395				A	G	G		G	G
14	34836870				C	A	A		A	A
14	34836877				C	T	T		T	T
14	34836914				G	A	A		A	A
14	34836976				C	T	T		T	T
14	34837171				G	A	A		A	A
14	34837308				G	A	A		A	A
14	34837458				G	C			C
14	34837462				G	C			C
14	34837482				G	C			C
14	34837496				C	G			G
14	34837524				G
14	34837550				G	A			A
14	34837554				G	A			A
14	34837615				A	G			G
14	34837627				A	G			G
14	34837759				T	C	C		C	C
14	34837795				T	C	C		C	C
14	34837848				A	G	G		G	G
14	34837851				G	A	A		A	A
14	34838127				A	G	G		G	G
14	34838348				C	T
14	34838490				G	A	A		A	A
14	34838621				G	A	A		A	A
14	34838771				G	A	A		A	A
14	34839052				A	G	G		G	G
14	34839205				C	T	T		T	T
14	34839573				A	G	G		G	G
14	34839817				A	G	G		G	G
14	34840018				C	T	T		T	T
14	34840028				C		A			A
14	34840361				C	T	T		T	T
14	34840365				A	C	C		C	C
14	34840492				A	G	G		G	G
14	34840695				G	A	A		A	A
14	34840731				C	G	G		G	G
14	34841006				C	T	T		T	T
14	34841206				A	G	G		G	G
14	34841216				C	T	T		T	T
14	34841259				G	T	T		T	T
14	34841580				G	A	A		A	A
14	34841746				G	T	T		T	T
14	34841932				G	T	T		T	T
14	34842051				G	A	A		A	A
14	34842674				T	C	C		C	C
14	34843263				T	C	C		C	C
14	34843553				C	A	A		A	A
14	34843564				T	G			G
14	34843581				C	T			T
14	34843597				G	A			A
14	34843684				C	T			T
14	34843709				G
14	34843724				C	T			T
14	34844431				T	G	G		G	G
14	34844660				G	C	C		C	C
14	34844786				A	G	G		G	G
14	34844860				T	C	C		C	C
14	34844918				C	T	T		T	T
14	34845087				A	G	G		G	G
14	34845482				G				C
14	34845547				T				C
14	34845667				T	G	G		G	G
14	34845795				A	G	G		G	G
14	34845819				C	T	T		T	T
14	34845905				T	C	C		C	C
14	34846028				A	G	G		G	G
14	34846069				G	A	A		A	A
14	34846394				A	G	G		G	G
14	34846662				T	C	C		C	C
14	34846993				T	C	C		C	C
14	34847036				A			T		T
14	34847049				C	T	T		T	T
14	34847083				G	A	A		A	A
14	34847097				C	T	T		T	T
14	34847098				A	G	G		G	G
14	34847510				A	G	G		G	G
14	34847613				T	G	G		G	G
14	34847728				T	A	A		A	A
14	34848090				T	C			C
14	34848839				A	C	C		C	C
14	34848843				T	G	G		G	G
14	34848959				T	C	C		C	C
14	34849640				T	A	A		A	A
14	34850085				T				C
14	34850102				A				G
14	34850565				T	C	C		C	C
14	34851645				C				T
14	34851664				C	G			G
14	34851956				T	C	C		C	C
14	34852155				C	T	T		T	T
14	34852668				G	A	A		A	A
14	34852675				G	A	A		A	A
14	34854545				C	T			T
14	34855525				A	T	T		T	T
14	34856300				C	A	A		A	A
14	34857412				T				A
14	34857534				A	G	G		G	G
14	34860549				G	T			T
14	34860642				T	C	C		C	C
14	34860648				G	T			T
14	34861459				G	C	C		C	C
14	34862153				C	T	T		T	T
14	34862719				A	G	G		G	G
14	34862784				T	C C/T in ACI
14	34862794				G	C			C
14	34862796				G	C			C
14	34862798				G	C			C
14	34863361				C	T	T		T	T
14	34863628				A	G	G		G	G
14	34863741				T	C	C		C	C
14	34863974				T	C	C		C	C
14	34864174				C	T			T
14	34864859				C	T	T		T	T
14	34864971				G	T			T
14	34865046				A	G	G		G	G
14	34865093				C	T	T		T	T
14	34865276				C	G	G		G	G
14	34865322				A	G	G		G	G
14	34865337				G	A	A		A	A
14	34865555				T	A	A		A	A
14	34865713				T	C	C		C	C
14	34866450				T	C	C		C	C
14	34866622				C	T	T		T	T
14	34867467				G	A	A		A	A
14	34867779				G	A	A		A	A
14	34867812				G	A	A		A	A
14	34867862				T	A	A		A	A
14	34867991				T	C			C
14	34869708				G	A	A		A	A
14	34869730				T	C	C		C	C
14	34871820				A	T	T		T	T
14	34871824				T	C	C		C	C
14	34872889				C	T	T		T	T
14	34873498				A	G	G		G	G
14	34873993				A	G	G		G	G
14	34875376				C	G	G		G	G
14	34875543				C	T	T		T	T
14	34876092				C	G			G
14	34876100				C	G G/C in ACI
14	34876132				C	G			G
14	34876136				G	C			C
14	34876630				G	A			A
14	34876657				A	C C/A in ACI
14	34876699				C	T			T
14	34876726				A	C
14	34878263				T	C	C		C	C
14	34878962				C	T			T
14	34878965				T	C	C		C	C
14	34879035				T	C	C		C	C
14	34879303				G	A			A
14	34879700				A	G	G		G	G
14	34880199				G				A
14	34880212				C				T
14	34880216				C				T
14	34880394				T				A
14	34880485				C	G	G		G	G
14	34882090				G	A	A		A	A
14	34882730				C	T	T		T	T
14	34883148				G	C	C		C	C
14	34883176				C	T	T		T	T
14	34883356				T	G			G
14	34884354				C	T	T		T	T
14	34884437				G	C	C		C	C
14	34884465				G	A	A		A	A
14	34884997				C	T	T		T	T
14	34885419				C	T	T		T	T
14	34885452				C	T	T		T	T
14	34885626				G	A	A		A	A
14	34885637				G	A			A
14	34885651				A		T		T	T
14	34885652				G		A		A	A
14	34885681				C	T	T		T	T
14	34885847				G	A	A		A	A
14	34886297				C	T	T		T	T
14	34886387				C	T	T		T	T
14	34886873				C	A	A		A	A
14	34886986				C	A	A		A	A
14	34887580				T	G B/T in ACI
14	34892665				T	C	C		C	C
14	34892901				A	C	C		C	C
14	34897460				G	C C/G in ACI
14	34898014				G				C
14	34898018				C	G G/C in ACI
14	34898111				A				G
14	34898112				C				G
14	34898143				A				G
14	34898196				G				A
14	34900152				T	C	C		C	C
14	34903999		Kit	-	T	C			C		3utrs,exon		NM_022264
14	34904134		Kit	-	A	G	G		G	G	exon	synonymous	NM_022264	L	L	exon 21, codon 706, leucine
14	34906208		Kit	-	T	C	C		C	C	intron		NM_022264
14	34906393		Kit	-	A	G	G		G	G	intron		NM_022264
14	34906920		Kit	-	G	A			A		intron		NM_022264
14	34906957		Kit	-	T	C			C		intron		NM_022264
14	34906958		Kit	-	G	A			A		intron		NM_022264
14	34907506		Kit	-	T	C	C		C	C	intron		NM_022264
14	34907518		Kit	-	C	T	T		T	T	intron		NM_022264
14	34907697		Kit	-	C	G	G		G	G	intron		NM_022264
14	34907796		Kit	-	C	T	T		T	T	intron		NM_022264
14	34907827		Kit	-	C	T	T		T	T	intron		NM_022264
14	34907890		Kit	-	T	C	C		C	C	intron		NM_022264
14	34907900		Kit	-	A	G	G		G	G	intron		NM_022264
14	34907984		Kit	-	G	A			A		intron		NM_022264
14	34908040		Kit	-	A	C	C		C	C	intron		NM_022264
14	34908216		Kit	-	A	G	G		G	G	intron		NM_022264
14	34908222		Kit	-	C	T	T		T	T	intron		NM_022264
14	34908401		Kit	-	A	G	G		G	G	intron		NM_022264
14	34908756		Kit	-	C	T	T		T	T	intron		NM_022264
14	34909175		Kit	-	C	A	A		A	A	intron		NM_022264
14	34910345		Kit	-	G	A			A		intron		NM_022264
14	34910357		Kit	-	T	A			A		intron		NM_022264
14	34910452		Kit	-	T				A		intron		NM_022264
14	34910535		Kit	-	G	C	C		C	C	intron		NM_022264
14	34911520		Kit	-	C	T			T		intron		NM_022264
14	34911521		Kit	-	G	T			T		intron		NM_022264
14	34911523		Kit	-	C	T			T		intron		NM_022264
14	34911823		Kit	-	A	G	G		G	G	intron		NM_022264
14	34911968		Kit	-	T	A			A		intron		NM_022264
14	34911973		Kit	-	T	A			A		intron		NM_022264
14	34911981		Kit	-	G	T			T		intron		NM_022264
14	34912596		Kit	-	C	T	T		T	T	intron		NM_022264
14	34913428		Kit	-	C	T	T		T	T	intron		NM_022264
14	34913449		Kit	-	G	A	A		A	A	intron		NM_022264
14	34915453		Kit	-	T	C	C		C	C	intron		NM_022264
14	34915506		Kit	-	T	C			C		intron		NM_022264
14	34915510		Kit	-	T	C			C		intron		NM_022264
14	34915538		Kit	-	C	T			T		intron		NM_022264
14	34915861		Kit	-	T	A	A		A	A	intron		NM_022264
14	34915931		Kit	-	A	G	G		G	G	intron		NM_022264
14	34916061		Kit	-	C	T	T		T	T	intron		NM_022264
14	34916174		Kit	-	C	T			T		intron		NM_022264
14	34916543		Kit	-	A	G			G		intron		NM_022264
14	34917609		Kit	-	T	C	C		C	C	intron		NM_022264
14	34917614		Kit	-	C	T	T		T	T	intron		NM_022264
14	34918363		Kit	-	T	C	C		C	C	intron		NM_022264
14	34919499		Kit	-	T	C	C		C	C	intron		NM_022264
14	34919671		Kit	-	A	C	C		C	C	intron		NM_022264
14	34920028		Kit	-	C	A	A		A	A	intron		NM_022264
14	34920251		Kit	-	A	T			T		intron		NM_022264
14	34921724		Kit	-	T	A	A		A	A	intron		NM_022264
14	34921725		Kit	-	C	A	A		A	A	intron		NM_022264
14	34922170		Kit	-	T	C	C		C	C	intron		NM_022264
14	34922621		Kit	-	C	T	T		T	T	intron		NM_022264
14	34922799		Kit	-	A	G	G		G	G	intron		NM_022264
14	34922878		Kit	-	T	G	G		G	G	intron		NM_022264
14	34922907		Kit	-	G	A	A		A	A	intron		NM_022264
14	34923018		Kit	-	G	A	A		A	A	intron		NM_022264
14	34923125		Kit	-	G	A	A		A	A	intron		NM_022264
14	34923195		Kit	-	T	C			C		intron		NM_022264
14	34923374		Kit	-	C	T	T		T	T	intron		NM_022264
14	34924251		Kit	-	A	C	C		C	C	intron		NM_022264
14	34925120		Kit	-	G	A	A		A	A	intron		NM_022264
14	34926055		Kit	-	C	T	T		T	T	intron		NM_022264
14	34929707		Kit	-	A	G	G		G	G	intron		NM_022264
14	34929841		Kit	-	G	C			C		intron		NM_022264
14	34930466		Kit	-	C	T			T		intron		NM_022264
14	34930470		Kit	-	C	T			T		intron		NM_022264
14	34930472		Kit	-	C	T			T		intron		NM_022264
14	34930965		Kit	-	T	C	C		C	C	intron		NM_022264
14	34931440		Kit	-	A	G	G		G	G	intron		NM_022264
14	34931781		Kit	-	G	A	A		A	A	intron		NM_022264
14	34931802		Kit	-	T	C	C		C	C	intron		NM_022264
14	34932287		Kit	-	C				T		intron		NM_022264
14	34932447		Kit	-	A	T			T		intron		NM_022264
14	34933256		Kit	-	T	C	C		C	C	intron		NM_022264
14	34933421		Kit	-	T	C	C		C	C	intron		NM_022264
14	34934075		Kit	-	A	G	G		G	G	intron		NM_022264
14	34934239		Kit	-	C	T	T		T	T	intron		NM_022264
14	34934531		Kit	-	A	G	G		G	G	intron		NM_022264
14	34934611		Kit	-	C	T	T		T	T	intron		NM_022264
14	34934638		Kit	-	A	G	G		G	G	intron		NM_022264
14	34935448		Kit	-	G	A	A		A	A	intron		NM_022264
14	34935740		Kit	-	C	G	G		G	G	intron		NM_022264
14	34936793		Kit	-	A	G	G		G	G	intron		NM_022264
14	34936922		Kit	-	G	A	A		A	A	intron		NM_022264
14	34936981		Kit	-	G	A	A		A	A	intron		NM_022264
14	34937015		Kit	-	T	C	C		C	C	intron		NM_022264
14	34937033		Kit	-	A	G	G		G	G	intron		NM_022264
14	34937348		Kit	-	C	T	T		T	T	intron		NM_022264
14	34937374		Kit	-	C	T	T		T	T	intron		NM_022264
14	34938286		Kit	-	T	C			C		intron		NM_022264
14	34938390		Kit	-	C	T	T		T	T	intron		NM_022264
14	34939355		Kit	-	C	A	A		A	A	intron		NM_022264
14	34939930		Kit	-	G	A	A		A	A	intron		NM_022264
14	34940659		Kit	-	C	A	A		A	A	intron		NM_022264
14	34940823		Kit	-	G	A	A		A	A	intron		NM_022264
14	34940890		Kit	-	G	A	A		A	A	intron		NM_022264
14	34940959		Kit	-	A	G	G		G	G	intron		NM_022264
14	34941198		Kit	-	A	G	G		G	G	intron		NM_022264
14	34941329		Kit	-	C	T	T		T	T	intron		NM_022264
14	34941350		Kit	-	A	G	G		G	G	intron		NM_022264
14	34941591		Kit	-	C	G	G		G	G	intron		NM_022264
14	34941602		Kit	-	G	T	T		T	T	intron		NM_022264
14	34941719		Kit	-	A	C	C		C	C	intron		NM_022264
14	34941762		Kit	-	T	A	A		A	A	intron		NM_022264
14	34942028		Kit	-	T	C	C		C	C	intron		NM_022264
14	34942480		Kit	-	C	T	T		T	T	intron		NM_022264
14	34942789		Kit	-	T	A	A		A	A	intron		NM_022264
14	34943499		Kit	-	A	T	T		T	T	intron		NM_022264
14	34944165		Kit	-	T	C	C		C	C	intron		NM_022264
14	34944267		Kit	-	T	C	C		C	C	intron		NM_022264
14	34944321		Kit	-	A	T			T		intron		NM_022264
14	34944445		Kit	-	C	A	A		A	A	intron		NM_022264
14	34944460		Kit	-	C	T	T		T	T	intron		NM_022264
14	34944522		Kit	-	A	T	T		T	T	intron		NM_022264
14	34944671		Kit	-	T	C	C		C	C	intron		NM_022264
14	34945200		Kit	-	C	T			T		exon	synonymous	NM_022264	R	R	exon 3, codon 205, arginine
14	34945425		Kit	-	A	G	G		G	G	exon	synonymous	NM_022264	N	N	exon 3, codon 130, asparagine
14	34945530		Kit	-	T	C	C		C	C	intron		NM_022264
14	34945866		Kit	-	T				A		intron		NM_022264
14	34946257		Kit	-	T	C			C		intron		NM_022264
14	34946275		Kit	-	A	G			G		intron		NM_022264
14	34946856		Kit	-	A	G	G		G	G	intron		NM_022264
14	34946862		Kit	-	T	C	C		C	C	intron		NM_022264
14	34947632		Kit	-	G	C	C		C	C	exon	synonymous	NM_022264	G	G	exon 2, codon 51, glycine
14	34947894		Kit	-	A	C	C		C	C	intron		NM_022264
14	34948007		Kit	-	C	T	T		T	T	intron		NM_022264
14	34948106		Kit	-	G	C	C		C	C	intron		NM_022264
14	34948391		Kit	-	G	A			A		intron		NM_022264
14	34948869		Kit	-	A	G			G		intron		NM_022264
14	34948919		Kit	-	A	G	G		G	G	intron		NM_022264
14	34949041		Kit	-	C	T	T		T	T	intron		NM_022264
14	34949384		Kit	-	T	C	C		C	C	intron		NM_022264
14	34949509		Kit	-	A	G			G		intron		NM_022264
14	34949527		Kit	-	C	G	G		G	G	intron		NM_022264
14	34949773		Kit	-	G	A	A		A	A	intron		NM_022264
14	34949855		Kit	-	T	C	C		C	C	intron		NM_022264
14	34950017		Kit	-	C	G			G	G	intron		NM_022264
14	34950241		Kit	-	T	C	C		C	C	intron		NM_022264
14	34950259		Kit	-	G	C	C		C	C	intron		NM_022264
14	34950268		Kit	-	A	G	G		G	G	intron		NM_022264
14	34950458		Kit	-	C	T	T		T	T	intron		NM_022264
14	34950568		Kit	-	A	G	G		G	G	intron		NM_022264
14	34950712		Kit	-	T	C	C		C	C	intron		NM_022264
14	34951109		Kit	-	T	C	C		C	C	intron		NM_022264
14	34951305		Kit	-	G						intron		NM_022264
14	34952088		Kit	-	T	C	C		C	C	intron		NM_022264
14	34952472		Kit	-	A	G					intron		NM_022264
14	34952474		Kit	-	A	G					intron		NM_022264
14	34952478		Kit	-	C	G					intron		NM_022264
14	34955227		Kit	-	A	C			C		intron		NM_022264
14	34955975		Kit	-	C	T	T		T	T	intron		NM_022264
14	34956408		Kit	-	G	A	A		A	A	intron		NM_022264
14	34956892		Kit	-	G	A	A		A	A	intron		NM_022264
14	34957319		Kit	-	T	C	C		C	C	intron		NM_022264
14	34957381		Kit	-	G	T			T		intron		NM_022264
14	34957384	Site of ERV insertion - Hooded locus
14	34958767		Kit	-	G	A	A		A	A	intron		NM_022264
14	34959548		Kit	-	C	G			G		intron		NM_022264
14	34960407		Kit	-	T	C	C		C	C	intron		NM_022264
14	34962006		Kit	-	C	T	T		T	T	intron		NM_022264
14	34963369		Kit	-	A	G	G		G	G	intron		NM_022264
14	34963418		Kit	-	A	C	C		C	C	intron		NM_022264
14	34963809		Kit	-	G	A	A		A	A	intron		NM_022264
14	34963840		Kit	-	A	G	G		G	G	intron		NM_022264
14	34964023		Kit	-	T	C	C		C	C	intron		NM_022264
14	34964913		Kit	-	C	A			A		intron		NM_022264
14	34965705		Kit	-	C	T	T		T	T	intron		NM_022264
14	34966892		Kit	-	G	A	A		A	A	intron		NM_022264
14	34968361		Kit	-	C	A	A		A	A	intron		NM_022264
14	34968658		Kit	-	A	G	G		G	G	intron		NM_022264
14	34968762		Kit	-	C	T	T		T	T	intron		NM_022264
14	34968869		Kit	-	G	C	C		C	C	intron		NM_022264
14	34969320		Kit	-	C	T	T		T	T	intron		NM_022264
14	34969394		Kit	-	T	C	C		C	C	intron		NM_022264
14	34969616		Kit	-	G	A	A		A	A	intron		NM_022264
14	34969908		Kit	-	A	T	T		T	T	intron		NM_022264
14	34970172		Kit	-	C	T	T		T	T	intron		NM_022264
14	34970176		Kit	-	A	T	T		T	T	intron		NM_022264
14	34970369		Kit	-	A	G	G		G	G	intron		NM_022264
14	34970420		Kit	-	C	A	A		A	A	intron		NM_022264
14	34970602		Kit	-	T	C	C		C	C	intron		NM_022264
14	34970640		Kit	-	A	G	G		G	G	intron		NM_022264
14	34970658		Kit	-	T	C	C		C	C	intron		NM_022264
14	34970702		Kit	-	T	C			C		intron		NM_022264
14	34970703		Kit	-	G	T			T		intron		NM_022264
14	34970758		Kit	-	T	C	C		C	C	intron		NM_022264
14	34970851		Kit	-	G	T	T		T	T	intron		NM_022264
14	34970874		Kit	-	T	C	C		C	C	intron		NM_022264
14	34970921		Kit	-	A	G	G		G	G	intron		NM_022264
14	34970939		Kit	-	C	T	T		T	T	intron		NM_022264
14	34972361		Kit	-	A	C	C		C	C	intron		NM_022264
14	34973840		Kit	-	A	C			C		intron		NM_022264
14	34973843		Kit	-	A	C			C		intron		NM_022264
14	34978682		Kit	-	G	A	A		A	A	intron		NM_022264
14	34979084		Kit	-	C	G			G		intron		NM_022264
14	34983207				T	C	C		C	C
14	34988503				C	T	T		T	T
14	34989948				C	T	T		T	T
14	34992756				G	A A/G in ACI
14	34992784				G				A
14	34992800				G	A A/G in ACI
14	34992808				A				G
14	34992828				G
14	34992852				A
14	34993634				A	C			C
14	34993661				T	G			G
14	34993665				G
14	34995029				A	G G/A in ACI
14	34995030				A	G	G		G	G
14	34997327				C	T	T		T	T
14	34998763				G	C			C
14	34999539				A	G	G		G	G
14	35000908				A	G			G
14	35001736				C	A	A		A	A
14	35002012				C	T	T		T	T
14	35002858				A	G	G		G	G
14	35003364				G	A	A		A	A
14	35003662				C	A			A
14	35003719				C				A
14	35005945				G	A			A
14	35005947				G	C			C
14	35005949				T	A			A
14	35005955				G	A			A
14	35005965				G	A			A
14	35005967				G	C			C
14	35005971				G	C			C
14	35006945				A	G	G		G	G
14	35007246				A	G	G		G	G
14	35007466				C	T	T		T	T
14	35008554				G	A	A		A	A
14	35008740				T	C C/T in ACI
14	35009241				A	G			G
14	35009393				C	T			T
14	35009530				T	C	C		C	C
14	35009828				C	A A/C in ACI
14	35009882				G	A			A
14	35009889				A	G			G
14	35010237				A	T			T
14	35011789		LOC102553856	+	G	A			A
14	35012460		LOC102553856	+	T	C			C
14	35012754		LOC102553856	+	A	G	G		G	G
14	35012892		LOC102553856	+	G	A	A		A	A
14	35013496		LOC102553856	+	T	G	G		G	A
14	35014400		LOC102553856	+	G	A	A		A	A
14	35014811		LOC102553856	+	T	C	C		C	C
14	35014816		LOC102553856	+	G	T	T		T	T
14	35014924		LOC102553856	+	A	T	T		T	T
14	35015027		LOC102553856	+	C	T	T		T	T
14	35015070		LOC102553856	+	A	G	G		G	G
14	35015150		LOC102553856	+	G	A	A		A	A
14	35015445		LOC102553856	+	G	C	C		C	C
14	35016218		LOC102553856	+	G	A	A		A	A
14	35016373		LOC102553856	+	A	G	G		G	G
14	35016482		LOC102553856	+	T	C	C		C	C
14	35016520		LOC102553856	+	T	C	C		C	C
14	35016605		LOC102553856	+	T	A	A		A	A
14	35016610		LOC102553856	+	G	T	T		T	T
14	35016856		LOC102553856	+	A	G	G		G	G
14	35017410		LOC102553856	+	T	C	C		C	C
14	35017503		LOC102553856	+	C	T	T		T	T
14	35017718		LOC102553856	+	G	A	A		A	A
14	35017736		LOC102553856	+	T	G	G		G	G
14	35017936		LOC102553856	+	C	A	A		A	A
14	35018047		LOC102553856	+	C				A
14	35018076		LOC102553856	+	C	A	A		A	A
14	35019529		LOC102553856	+	C	T	T		T	T
14	35019920		LOC102553856	+	T	A	A		A	A
14	35019969		LOC102553856	+	G	A	A		A	A
14	35020611		LOC102553856	+	C	T	T		T	T
14	35020725		LOC102553856	+	G	A	A		A	A
14	35020965		LOC102553856	+	T	C			C
14	35020969		LOC102553856	+	T	C			C
14	35020973		LOC102553856	+	T	C			C
14	35020989		LOC102553856	+	T	C			C
14	35020994		LOC102553856	+	A	C C/A in ACI
14	35021079		LOC102553856	+	T	C			C
14	35021083		LOC102553856	+	T	C			C
14	35021087		LOC102553856	+	T	C			C
14	35021094		LOC102553856	+	A	C C/A in ACI
14	35021198		LOC102553856	+	T	C C/T in ACI
14	35021202		LOC102553856	+	C				T
14	35021216		LOC102553856	+	C				G
14	35021284		LOC102553856	+	C	T T/C in ACI
14	35021330		LOC102553856	+	C				T
14	35021338		LOC102553856	+	C	T			T
14	35021368		LOC102553856	+	C	T			T
14	35021448		LOC102553856	+	T	C			C
14	35021452		LOC102553856	+	C	T			T
14	35021455		LOC102553856	+	A	G			G
14	35021459		LOC102553856	+	G	A
14	35021479		LOC102553856	+	A
14	35021544		LOC102553856	+	T	C			C
14	35021548		LOC102553856	+	T
14	35021551		LOC102553856	+	A	G			G
14	35021552		LOC102553856	+	T	C			C
14	35021556		LOC102553856	+	T	C			C
14	35021560		LOC102553856	+	T				C
14	35021572		LOC102553856	+	T	C			C
14	35021671		LOC102553856	+	C	T			T
14	35022512		LOC102553856	+	A	G	G		G	G
14	35023835		LOC102553856	+	C	T	T		T	T
14	35024358		LOC102553856	+	G	A	A		A	A
14	35025022		LOC102553856	+	G	T	T		T	T
14	35025060		LOC102553856	+	A	G
14	35026372		LOC102553856	+	A	G	G		G	G
14	35026621		LOC102553856	+	C	G	G		G	G
14	35027095		LOC102553856	+	T	C	C		C	C
14	35027495		LOC102553856	+	A	G	G		G	G
14	35027956		LOC102553856	+	T	G			G
14	35028311		LOC102553856	+	G	A	A		A	A
14	35028481		LOC102553856	+	T	C			C
14	35029417		LOC102553856	+	G	A	A		A	A
14	35029796		LOC102553856	+	C	T	T		T	T
14	35030245		LOC102553856	+	A	G	G		G	G
14	35030758		LOC102553856	+	G	T	T		T	T
14	35030877		LOC102553856	+	A	G			G
14	35031228		LOC102553856	+	G	A	A		A	A
14	35031258		LOC102553856	+	A	G			G
14	35031277		LOC102553856	+	T	C			C
14	35031436		LOC102553856	+	G	T	T		T	T
14	35031478		LOC102553856	+	G	A	A		A	A
14	35031922		LOC102553856	+	C	G G/C in ACI
14	35031940		LOC102553856	+	G	C			C
14	35032029		LOC102553856	+	G	A
14	35032291		LOC102553856	+	T	C			C
14	35033114		LOC102553856	+	A	T	T		T	T
14	35034753				T	C			C
14	35034757				G	A			A
14	35034846				C	T	T		T	T
14	35034990				G	A	A		A	A
14	35035336				C	T	T		T	T
14	35037957				A	T	T		T	T
14	35038472				G	T	T		T	T
14	35038494				A	G			G
14	35038498				C	A			A
14	35038502				G	A			A
14	35039079				G	A	A		A	A
14	35040227				G	A	A		A	A
14	35040230				G	T	T		T	T
14	35040326				T	C			C
14	35040327				G	A			A
14	35040466				T	C	C		C	C
14	35040501				C	T			T
14	35040539				C
14	35040809				A	G	G		G	G
14	35040819				A	G	G		G	G
14	35040881				T	A	A		A	A
14	35040892				T	C	C		C	C
14	35040909				T	C	C		C	C
14	35040956				G	A	A		A	A
14	35041048				G	T	T		T	T
14	35041963				A	G	G		G	G
14	35042238				C	T	T		T	T
14	35042471				C	T	T		T	T
14	35042754				A	C			C
14	35042758				A	C			C
14	35042785				T	A	A		A	A
14	35043404				A	G	G		G	G
14	35043455				C	T	T		T	T
14	35043825				T	C			C
14	35043829				C				T
14	35044256				T	C	C		C	C
14	35044455				T	C	C		C	C
14	35044584				C	T	T		T	T
14	35044793				G	A	A		A	A
14	35044840				C	T	T		T	T
14	35045283				A	C	C		C	C
14	35045803				C	G	G		G	G
14	35047273				A	T	T		T	T
14	35047291				T	C	C		C	C
14	35047566				T	A			A
14	35049447				C	T	T		T	T
14	35052034				A	G			G
14	35053100				A	G	G		G	G
14	35054616				C	T	T		T	T
14	35057649				A	G	G		G	G
14	35061095				T	C	C		C	C
14	35061100				A	G	G		G	G
14	35061303				C	T			T
14	35061607				T	C	C		C	C
14	35061734				A	G	G		G	G
14	35061989				C	A	A		A	A
14	35062363				T	C	C		C	C
14	35062650				G	A	A		A	A
14	35063424				C	T	T		T	T
14	35064238				T	C	C		C	C
14	35064655				C	T	T		T	T
14	35064818				C	T			T
14	35064822				C	T			T
14	35064846				C
14	35064922				T
14	35065217				A	G	G		G	G
14	35067136				C	T	T		T	T
14	35067199				A	G	G		G	G
14	35067889				C	T	T		T	T
14	35068381				T	C	C		C	C
14	35068491				G	A			A
14	35068615				C	G	G		G	G
14	35068746				T	A	A		A	A
14	35068763				T	C			C
14	35068769				T	C			C
14	35068772				T				C
14	35068918				T	G G/T in ACI
14	35069029				A	G	G		G	G
14	35069083				T	C	C		C	C
14	35069770				T	A	A		A	A
14	35069881				C	T	T		T	T
14	35070323				T	A			A
14	35070508				T	C	C		C	C
14	35070634				T	C	C		C	C
14	35070772				A	G			G
14	35070883				A	G			G
14	35070912				T	C			C
14	35071279				T	C			C
14	35071942				A	C	C		C	C
14	35072255				T	C	C		C	C
14	35072267				T	C			C
14	35073170				T	C	C		C	C
14	35073514				C	G	G		G	G
14	35074052				C	T	T		T	T
14	35074206				A	G	G		G	G
14	35074530				A	G	G		G	G
14	35074975				C	T	T		T	T
14	35075717				G	A	A		A	A
14	35075985				G	A	A		A	A
14	35076103				A	G	G		G	G
14	35076727				G	A			A
14	35076765				T	C	C		C	C
14	35076966				T	C	C		C	C
14	35077190				C	T	T		T	T
14	35077191				A	G	G		G	G
14	35077208				C	A	A		A	A
14	35077215				T	C	C		C	C
14	35077246				G	T	T		T	T
14	35077266				G	A	A		A	A
14	35077373				C	G	G		G	G
14	35077383				A	G	G		G	G
14	35077384				C	T	T		T	T
14	35077556				A	G	G		G	G
14	35077903				T	A	A		A	A
14	35078258				C	G	G		G	G
14	35078361				A	G	G		G	G
14	35078422				G	A	A		A	A
14	35078546				C	T	T		T	T
14	35078608				C	T	T		T	T
14	35078927				C	T	T		T	T
14	35078982				C	T	T		T	T
14	35079227				C	G	G		G	G
14	35079246				C	A	A		A	A
14	35079308				T	C	C		C	C
14	35079373				A	G	G		G	G
14	35079567				C	T	T		T	T
14	35079980				T	C	C		C	C
14	35080308				C	T	T		T	T
14	35080422				G	A	A		A	A
14	35080440				G	A	A		A	A
14	35080453				T	C	C		C	C
14	35080458				T	C	C		C	C
14	35080590				T	C			C
14	35080725				G	A	A		A	A
14	35080763				C	T	T		T	T
14	35080945				C	A	A		A	A
14	35081003				A	G	G		G	G
14	35081060				G	A	A		A	A
14	35081097				T	C	C		C	C
14	35081111				G	A	A		A	A
14	35081215				G	A	A		A	A
14	35081225				A	C	C		C	C
14	35081233				A	G	G		G	G
14	35081262				C	G			G
14	35081402				C	T	T		T
14	35081403				C	G	G		G
14	35081481				C	A	A		A	A
14	35081518				G	A	A		A	A
14	35081623				C	G	G		G	G
14	35081706				C	T	T		T	T
14	35081718				C	T	T		T	T
14	35081750				C	G	G		G	G
14	35081761				T	C	C		C	C
14	35081976				T	C	C		C	C
14	35082121				T	C	C		C	C
14	35082162				G	A	A		A	A
14	35082208				T	C	C		C	C
14	35082235				C	T	T		T	T
14	35082266				T	G			G
14	35082313				A	G			G
14	35082353				C	T	T		T	T
14	35082492				T	C	C		C	C
14	35082569				T	A	A		A	A
14	35082723				G	A	A		A	A
14	35082806				G	A			A
14	35083073				T	C	C		C	C
14	35083227				C	T			T
14	35083230				C	T			T
14	35083235				G	T			T
14	35083242				A	G			G
14	35083268				C	T			T
14	35083283				C	T	T		T	T
14	35083290				G	A	A		A	A
14	35083324				A	G	G		G	G
14	35083376				T	C	C		C	C
14	35083444				C	T	T		T	T
14	35083577				A	G	G		G	G
14	35083770				T	C	C		C	C
14	35083841				T	C	C		C	C
14	35083926				T	C	C		C	C
14	35083976				G	C	C		C	C
14	35084104				G	A	A		A	A
14	35084117				G	T	T		T	T
14	35084206				C	T	T		T	T
14	35084245				T	C	C		C	C
14	35084285				A	G			G
14	35084336				C	G			G
14	35084337				A	G			G
14	35084338				T	G	G		G	G
14	35084748				A	G	G		G	G
14	35084879				G	A	A		A	A
14	35084966				G	C	C		C	C
14	35085081				T	G			G
14	35085094				A	G			G
14	35085165				C	T	T		T	T
14	35085188				T	C	C		C	C
14	35085210				A	G			G
14	35085214				T	C			C
14	35085234				T	C	C		C
14	35085250				G	A	A		A	A
14	35085288				C	T	T		T	T
14	35085334				C	T	T		T	T
14	35085348				C	T	T		T	T
14	35085418				C	T	T		T	T
14	35085643				T	C	C		C	C
14	35085648				C	A			A
14	35085695				C	T			T
14	35085720				G	T			T
14	35085721				A	C			C
14	35085743				G	A			A
14	35085757				C	T			T
14	35085770				T	C			C
14	35085864				A	G	G		G	G
14	35085876				A	T	T		T	T
14	35085980				G	A	A		A	A
14	35086024				T	C	C		C	C
14	35086050				T	C	C		C	C
14	35086166				A	G	G		G	G
14	35086188				A	G	G		G	G
14	35086233				A	T	T		T	T
14	35086235				A	T	T		T	T
14	35086330				C	T	T		T	T
14	35086344				G	A	A		A	A
14	35086361				A	C	C		C	C
14	35086496				A	T T/A in ACI
14	35086511				T	C			C
14	35086515				T	C			C
14	35086527				C	T			T
14	35086543				A				T
14	35086603				C	T	T		T	T
14	35086761				A	C	C		C	C
14	35086914				G	A	A		A	A
14	35086943				G	A	A		A	A
14	35087037				A	C	C		C	C
14	35087051				C	T	T		T	T
14	35087055				C		A		A	A
14	35087056				A	G	G		G	G
14	35087074				C	G	G		G	G
14	35087099				G	C	C		C	C
14	35087160				T	C	C		C	C
14	35087171				T	C	C		C	C
14	35087222				C	T	T		T	T
14	35087236				T	C	C		C	C
14	35087248				G	A	A		A	A
14	35087254				C	T			T
14	35087262				A	G			G
14	35087284				G	A	A		A	A
14	35087315				T	G	G		G	G
14	35087413				T	C	C		C	C
14	35087428				C	T	T		T	T
14	35087458				C	G	G		G	G
14	35087467				C	G	G		G	G
14	35087558				T	G	G		G	G
14	35087578				T	C	C		C	C
14	35087853				A	G	G		G	G
14	35087902				C	T	T		T	T
14	35087931				A	G	G		G	G
14	35088032				C	T	T		T	T
14	35088033				T		C		C	C
14	35088164				T	C	C		C	C
14	35088177				A	G	G		G	G
14	35088180				C	T	T		T	T
14	35088210				G	A	A		A	A
14	35088215				G	A	A		A	A
14	35088229				T	C	C		C	C
14	35088297				C	T	T		T	T
14	35088323				A	G	G		G	G
14	35088516				C	A	A		A	A
14	35088938				G	A	A		A	A
14	35088945				T	C	C		C	C
14	35089071				G	A	A		A	A
14	35089094				G	A	A		A	A
14	35089116				T	C	C		C	C
14	35089122				T	C			C
14	35089462				A	G	G		G	G
14	35089555				C	T	T		T	T
14	35089574				C	T	T		T	T
14	35089576				G	A	A		A	A
14	35089618				C	T	T		T	T
14	35089692				A
14	35089831				C	G	G		G	G
14	35090006				A	T	T		T	T
14	35090086				A	T	T		T	T
14	35090166				A	T	T		T	T
14	35090309				A	G			G
14	35090325				G	C			C
14	35090375				T	G			G
14	35090745				G	A	A		A	A
14	35090776				C		G			G
14	35091013				A	G	G		G	G
14	35091219				C	T	T		T	T
14	35092044				A	C	C		C	C
14	35092086				C	T	T		T	T
14	35092364				T	A	A		A	A
14	35092589				C	T	T		T	T
14	35092791				G	A	A		A	A
14	35093035				G	C	C		C	C
14	35093062				T	C	C		C	C
14	35093221				A	G	G		G	G
14	35098266				T	C			C
14	35098268				A	C			C
14	35099219				G	C	C		C	C
14	35099598				G	T	T		T	T
14	35100867				G	A	A		A	A
14	35102248				C	T	T		T	T
14	35102926				T	A			A
14	35103406				C	T	T		T	T
14	35106961				G	T	T		T	T
14	35107115				C	T	T		T	T
14	35107942				G	A	A		A	A
14	35108065				T	C	C		C	C
14	35109909				T
14	35110522				G	C
14	35110536				C
14	35110538				G	C
14	35110542				C	G			G
14	35110717				C	G	G		G	G
14	35112433				G	A	A		A	A
14	35112597				A	G	G		G	G
14	35112644				G	A	A		A	A
14	35112929				A	G			G
14	35112983				A	G			G
14	35113152				G	A			A
14	35113222				G	A	A		A	A
14	35113340				C	T	T		T	T
14	35113347				T	C	C		C	C
14	35113387				C	T	T		T	T
14	35113449				G	A	A		A	A
14	35113498				C	G	G		G	G
14	35113503				T	G	G		G	G
14	35113526				C	T	T		T	T
14	35113580				G	A	A		A	A
14	35113616				C	T	T		T	T
14	35113807				C	T	T		T	T
14	35113885				G
14	35113912				T	C	C		C	C
14	35113968				G	T			T
14	35113993				C	G	G		G	G
14	35114134				A	G	G		G	G
14	35114144				A	G	G		G	G
14	35114190				G	A	A		A	A
14	35114265				G	A	A		A	A
14	35114358				G	T	T		T	T
14	35114469				C	G			G
14	35114471				C	T			T
14	35114494				G	A			A
14	35114638				C	G			G
14	35114701				G				A
14	35114709				C	T			T
14	35114928				A	C	C		C	C
14	35115245				C	A			A
14	35115249				A	C			C
14	35115299				G	C	C		C	C
14	35115428				C	T	T		T	T
14	35115458				C	A	A		A	A
14	35115646				G	A			A
14	35115738				A	G	G		G	G
14	35109429	end Renag1 interval (D14Uwm9)
14	35115895				G	C	C		C	C
14	35115981				T	C	C		C	C

## Sheet: Table B. Kit GenBank
GenBank Assession Number
	Strain	cDNA	exons 2/3/21
	ACI	EU247827.1	EU247829.1
	BN	EU247828.1	EU247830.1
	COP		EU247831.1
	F344		EU247833.1

## Sheet: Table C. Uwm Markers
Uwm Markers
Marker	Forward Primer	Reverse Primer	Forward Primer Start Position (Mb, RNO14) Rat Genome Assembly v5.0	RGD ID
D14Uwm13	GGACAACTGAAAAAGTCACAGG	ACATGGACAGAACATTGTGAAG	30.062	6484684
D14Uwm14	CCTCCTGCATTTGGGATTAC	TCCCAGGCTCAGTGAGAGAT	33.914	6484686
D14Uwm1	TGAAGATGACCATAGAGACCAG	ACAACCCTCCAAAAAAGACTC	34.006	6480636
D14Uwm7	AACACATTTCTCCCTCCCTTC	GAGCCCAGTAGGTGGTATTCA	34.254	6484239
D14Uwm8	CTGTTCCACCATTCCACCAT	AGGGGTCAGGGGCTTACA	34.73	6484241
D14Uwm4	CCAAGCACAGAGAGACAGACAG	AAGAAAACCATCCCAGACAAGA	34.827	6480643
D14Uwm9	ACCACACAAGATTCCCTGAG	CGGAGGACACAGTAATAAACAAGA	35.109	6484243
D14Uwm10	TTGAGTTCTTGTTGCTCTTCCA	CCCTCTCCAGCCTTTTATGC	35.286	6484245
D14Uwm11	TTCCATCTCTTCCGCCATAC	CGTCCAAAAGTCAAGGTGCT	35.453	6484247
D14Uwm5	AAATGAGGAATCTGAATGAAAA	AACACTGCTGGTCACAAATAAGA	35.874	6484235
D14Uwm6	ATAAACTGGTTCTGGAAAGGCA	ATGTCCCTAAAACATGGCAGAG	35.909	6484237
D14Uwm2	CGGAGGCAAAGTAGGTAGAG	ATGTAGGCAAGGAAGTGACA	36.037	6480638
D14Uwm12	TCCAAAATCCTTCTCGCTGT	ACAACCTGTGGCTGGGAAT	36.252	6484249

## Sheet: Table D. Congenic Markers
Chromosome	Markers for Positive Selection					Markers for Negative Selection and Background Confirmation
1						D1Rat192	D1Rat196	D1Rat30	D1Rat36	D1Rat49	D1Rat67	D1Rat115	D1Mit34	D1Rat87
2						D2Rat189	D2Mgh2	D2Rat202	D2Rat211	D2Mgh5	D2Rat147	D2Rat37	D2Rat52	D2Rat61	D2Rat69
3						D3Rat194	D3Rat189	D3Rat37	D3Rat176	D3Rat21	D3Rat160	D3Rat7	D3Arb12
4						D4Rat9	D4Rat134	D4Rat103	D4Rat43	D4Rat57	D4Rat198	D4Mgh11	D4Rat204
5						D5Rat116	D5Rat127	D5Rat7	D5Rat16	D5Rat107	D5Rat26	D5Rat95	D5Rat37	D5Rat106	D5Mgh9
6						D6Rat62	D6Rat148	D6Rat143	D6Rat132	D6Mit2	D6Rat81	D6Rat101
7						D7Mgh11	D7Rat27	D7Rat44	D7Rat19	D7Rat8	D7Rat105
8						D8Rat165	D8Arb6	D8Rat113	D8Rat26	D8Rat16	D8Rat67
9						D9Rat101	D9Rat35	D9Rat76	D9Rat24	D9Rat12	D9Rat5	D9Rat110	D9Rat71
10						D10Rat47	D10Rat41	D10Rat116	D10Rat27	D10Rat84	D10Rat10	D10Rat108
11						D11Rat17	D11Rat4	D11Rat43
12						D12Rat59	D12Rat5	D12Rat18	D12Rat53
13						D13Rat7	D13Rat88	D13Rat85	D13Mit4
14	D14Rat13	D14Uwm9	D14Uwm10	D14Uwm11	D14Uwm5	D14Rat3	D14Rat38
15						D15Rat38	D15Mit2	D15Rat19	D15Mgh4	D15Rat106
16						D16Rat12	D16Rat6	D16Rat2	D16Rat53	D16Rat16	D16Rat90
17						D17Rat6	D17Rat118	D17Rat79	D17Rat41	D17Rat52
18						D18Mit1	D18Rat57	D18Rat43	D18Rat5
19						D19Rat32	D19Rat15	D19Mgh2	D19Rat60
20						D20Rat41	D20Rat5	D20Rat55	D20Mgh1

## Sheet: Table E. ERV Primers
Primers Used to Genotype and Sequence the Hooded Locus
Primer	Sequence (5' - 3')	Purpose	Corresponding Primer in Kuramoto et al. [43]
A	ACTTAAAGACCACTGAGGACA	PCR genotyping, sequencing	rKit-ERV-neg (forward)
B	AATGCGGAACATCTTTCAA	PCR genotyping/sequencing	rKit-ERV-neg (reverse)
C	GGCCTGTGAGTGTGAATTTG	PCR genotyping/sequencing	rKit-ERV-posi (forward)
D	GGACGAGCCCCCATAAATA	PCR genotyping/sequencing	rKit-ERV-posi (reverse)
Seq3R	GTATGCGGACTCTTCTTCAAG	Sequencing	-
Seq4F	TAATATTTAATTACCGCTTTAACC	Sequencing	-
Seq5F	CAGGAACCAGCCTGAGTTA	Sequencing	-

## Sheet: Table F. ISH Oligos
Gene	Oligonucleotide Sequences	Amplicon
Pax2	5’-TCATCCGGACCAAAGTTCAG-3'	nucleotides 442 to 1104 of Pax2 sequence (NM_001106361.1)
	5’-CGATGTTAATACGACTCACTATAGGGCCAGGGTGGAGGTAGGGTA G-3’
Kit	5’-GGC CTA GCC AGA GAC ATC AG-3’	nucleotides 2481 to 2999 of Kit sequence (NM_022264.1)
	5’-CGA TGT TAA TAC GAC TCA CTA TAG GGA TCG GGC TCC GTT TCT ACT C-3’
Kitl	5’-GAG ATA GCC AGG AGG TTG GTC-3’	nucleotides 3922 to 4643 of Kitl sequence (NM_021844.1)
	5’-CGA TGT TAA TAC GAC TCA CTA TAG GGC AGT GCC AAG GGT TGT GTA G-3’
